# Supplementary material for: Monolithic MXene Aerogels Encapsulated Phase Change Composites with Superior Photothermal Conversion and Storage Capability
Source: Nanomaterials (Basel). 2023 May 17;13(10):1661. doi: 10.3390/nano13101661 (PMC10222023; doi:10.3390/nano13101661)
Supplement: Supplementary file 1 [file nanomaterials-13-01661-s001.zip]

Archive with 1 entries (1 files):
- nanomaterials-2381240-supplementary.pdf
